# Supplementary material for: Efficacy of Prenatal Yoga in the Treatment of Depression and Anxiety during Pregnancy: A Systematic Review and Meta-Analysis
Source: Int J Environ Res Public Health. 2022 Apr 28;19(9):5368. doi: 10.3390/ijerph19095368 (PMC9105819; doi:10.3390/ijerph19095368)
Supplement: Supplementary file 1 [file ijerph-19-05368-s001.zip]

Archive with 1 entries (1 files):
- ijerph-1614614-supplementary.pdf
